# Supplementary material for: Multifunctional Magnetic Nanocolloids for Hybrid Solar-Thermoelectric Energy Harvesting
Source: Nanomaterials (Basel). 2021 Apr 18;11(4):1031. doi: 10.3390/nano11041031 (PMC8074063; doi:10.3390/nano11041031)
Supplement: Supplementary file 1 [file nanomaterials-11-01031-s001.zip]

Archive with 1 entries (1 files):
- nanomaterials-1176896-supplementary.pdf
